# Supplementary material for: Extracellular Matrix- and Integrin Adhesion Complexes-Related Genes in the Prognosis of Prostate Cancer Patients’ Progression-Free Survival
Source: Biomedicines. 2023 Jul 15;11(7):2006. doi: 10.3390/biomedicines11072006 (PMC10377098; doi:10.3390/biomedicines11072006)
Supplement: Supplementary file 1 [file biomedicines-11-02006-s001.zip]

Archive with 1 entries (1 files):
- biomedicines-2477724-supplementary.xlsx
