# Supplementary material for: Extracellular Matrix- and Integrin Adhesion Complexes-Related Genes in the Prognosis of Prostate Cancer Patients’ Progression-Free Survival
Source: Biomedicines. 2023 Jul 15;11(7):2006. doi: 10.3390/biomedicines11072006 (PMC10377098; doi:10.3390/biomedicines11072006)
Supplement: Supplementary file 1 [file biomedicines-11-02006-s001.zip › biomedicines-2477724-supplementary.xlsx]

## Sheet: List1
Adhesome	Consensus adhesome	Matrisome	Overlap
ACTN1	ACTN4	ABI3BP	ACTN1
CFL1	ILK	ADIPOQ	CFL1
CORO1B	ITGA5	AEBP1	CORO1B
CTTN	ITGAV	AGRN	CTTN
FLNA	ITGB1	AMBN	FLNA
KEAP1	LASP1	AMELX	KEAP1
LASP1	PDLIM5	AMELY	LASP1
ENAH	TGM2	BGLAP	ENAH
NEXN	VASP	BMPER	NEXN
SVIL	VCL	BSPH1	SVIL
VASP	ACTN1	CDCP2	VASP
CORO2A	ARHGEF7	CILP	CORO2A
ACTB	CNN2	CILP2	ACTB
JUB	DDX18	COCH	JUB
SORBS2	FERMT2	COLQ	SORBS2
BCAR1	FHL2	COMP	BCAR1
CAV1	FHL3	CRELD1	CAV1
SMPX	GIT2	CRELD2	SMPX
SH3KBP1	LIMS1	CRIM1	SH3KBP1
CRK	LPP	CRISPLD1	CRK
CRKL	PALLD	CRISPLD2	CRKL
EZR	PARVA	CTGF	EZR
FHL2	PDLIM7	CTHRC1	FHL2
GAB1	PLS3	CYR61	GAB1
GRB2	PTK2	DDX26B	GRB2
GRB7	PXN	DMBT1	GRB7
HAX1	RSU1	DMP1	HAX1
NEDD9	TES	DPT	NEDD9
CASS4	TLN1	DSPP	CASS4
TGFB1I1	TRIP6	ECM1	TGFB1I1
ITGB1BP1	ZYX	ECM2	ITGB1BP1
FERMT1	ALYREF	EDIL3	FERMT1
FERMT2	ANXA1	EFEMP1	FERMT2
FERMT3	BRIX1	EFEMP2	FERMT3
LPXN	CALD1	EGFLAM	LPXN
PPFIA1	CSK	ELN	PPFIA1
LPP	DDX27	ELSPBP1	LPP
NF2	DIMT1	EMID1	NF2
FBLIM1	DNAJB1	EMILIN1	FBLIM1
MSN	FAU	EMILIN2	MSN
NCK2	FBLIM1	EMILIN3	NCK2
PALLD	FEN1	EYS	PALLD
PARVA	FLNC	FBLN1	PARVA
PARVB	H1FX	FBLN2	PARVB
PXN	HP1BP3	FBLN5	PXN
LIMS1	IQGAP1	FBLN7	LIMS1
LIMS2	ITGB3	FBN1	LIMS2
GNB2L1	LIMD1	FBN2	GNB2L1
RDX	MRTO4	FBN3	RDX
OSTF1	P4HB	FGA	OSTF1
NUDT16L1	PDLIM1	FGB	NUDT16L1
SYNM	POLDIP3	FGG	SYNM
SDCBP	PPIB	FGL1	SDCBP
TLN1	RPL23A	FGL2	TLN1
TNS1	SIPA1	FN1	TNS1
TES	SORBS1	FNDC1	TES
TRIP6	SORBS3	FNDC7	TRIP6
VCL	SYNCRIP	FNDC8	VCL
SORBS3	TGFB1I1	FRAS1	SORBS3
LDB3	TNS3	GAS6	LDB3
ZYX		GLDN	ZYX
NDEL1		HMCN1	NDEL1
SH2B1		HMCN2	SH2B1
TENC1		IBSP	TENC1
ZFYVE21		IGFALS	ZFYVE21
SLC3A2		IGFBP1	SLC3A2
KTN1		IGFBP2	KTN1
LRP1		IGFBP3	LRP1
PVR		IGFBP4	PVR
SDC4		IGFBP5	SDC4
ITGA1		IGFBP6	ITGA1
ITGA2		IGFBP7	ITGA2
ITGA3		IGFBPL1	ITGA3
ITGA4		IGSF10	ITGA4
ITGA5		KAL1	ITGA5
ITGA6		KCP	ITGA6
ITGA7		LAMA1	ITGA7
ITGA8		LAMA2	ITGA8
ITGA9		LAMA3	ITGA9
ITGA10		LAMA4	ITGA10
ITGA11		LAMA5	ITGA11
ITGAD		LAMB1	ITGAD
ITGAE		LAMB2	ITGAE
ITGAL		LAMB3	ITGAL
ITGAM		LAMB4	ITGAM
ITGAV		LAMC1	ITGAV
ITGAW		LAMC2	ITGAW
ITGAX		LAMC3	ITGAX
ITGB1		LGI1	ITGB1
ITGB2		LGI2	ITGB2
ITGB3		LGI3	ITGB3
ITGB4		LGI4	ITGB4
ITGB5		LRG1	ITGB5
ITGB6		LTBP1	ITGB6
ITGB7		LTBP2	ITGB7
ITGB8		LTBP3	ITGB8
NRP1		LTBP4	NRP1
NRP2		MATN1	NRP2
CD151		MATN2	CD151
PDE4D		MATN3	PDE4D
PKD1		MATN4	PKD1
TRPM7		MEPE	TRPM7
CALR		MFAP1	CALR
DDEF1		MFAP2	DDEF1
ASAP3		MFAP3	ASAP3
GIT1		MFAP4	GIT1
GIT2		MFAP5	GIT2
ARHGAP26		MFGE8	ARHGAP26
GRLF1		MGP	GRLF1
ASAP2		MMRN1	ASAP2
ARHGAP24		MMRN2	ARHGAP24
DLC1		MXRA5	DLC1
AGAP2		NDNF	AGAP2
STARD13		NELL1	STARD13
RASA1		NELL2	RASA1
DEF6		NID1	DEF6
DOCK1		NID2	DOCK1
ELMO1		NOV	ELMO1
ARHGEF6		NPNT	ARHGEF6
ARHGEF7		NTN1	ARHGEF7
DNM2		NTN3	DNM2
RHOU		NTN4	RHOU
PLCG1		NTN5	PLCG1
INPP5D		NTNG1	INPP5D
INPPL1		NTNG2	INPPL1
ITGB3BP		OIT3	ITGB3BP
RAVER1		OTOG	RAVER1
STAT3		OTOL1	STAT3
SPTLC1		PAPLN	SPTLC1
ILK		PCOLCE	ILK
PAK1		PCOLCE2	PAK1
PDPK1		POMZP3	PDPK1
PRKCA		POSTN	PRKCA
PPM1M		PXDN	PPM1M
PPM1F		PXDNL	PPM1F
PPP2CA		RELN	PPP2CA
ABL1		RSPO1	ABL1
CSK		RSPO2	CSK
PTK2		RSPO3	PTK2
PTK2B		RSPO4	PTK2B
SRC		SBSPON	SRC
PEAK1		SLIT1	PEAK1
PTPRF		SLIT2	PTPRF
PTPN12		SLIT3	PTPN12
PTPRA		SMOC1	PTPRA
PTPN6		SMOC2	PTPN6
PTPN11		SNED1	PTPN11
PRNP		SPARC	PRNP
MYH9		SPARCL1	MYH9
MACF1		SPON1	MACF1
ARPC2		SPON2	ARPC2
MARCKS		SPP1	MARCKS
PFN1		SRPX	PFN1
ABI1		SRPX2	ABI1
ABI2		SSPO	ABI2
ABI3		SVEP1	ABI3
ANKRD28		TECTA	ANKRD28
CSRP1		TECTB	CSRP1
IRS1		TGFBI	IRS1
MAPK8IP3		THBS1	MAPK8IP3
PLEC		THBS2	PLEC
SORBS1		THBS3	SORBS1
SHC1		THBS4	SHC1
MYOM1		THSD4	MYOM1
TSPAN1		TINAG	TSPAN1
TUBA1B		TINAGL1	TUBA1B
VIM		TNC	VIM
SHARPIN		TNFAIP6	SHARPIN
FABP3		TNN	FABP3
NISCH		TNR	NISCH
CIB1		TNXB	CIB1
CIB2		TSKU	CIB2
SRCIN1		TSPEAR	SRCIN1
ADAM12		VIT	ADAM12
CEACAM1		VTN	CEACAM1
ENG		VWA1	ENG
CD47		VWA2	CD47
LAYN		VWA3A	LAYN
SIRPA		VWA3B	SIRPA
THY1		VWA5A	THY1
PLAUR		VWA5B1	PLAUR
KCNH2		VWA5B2	KCNH2
SLC16A3		VWA7	SLC16A3
SLC9A1		VWA9	SLC9A1
HSPB1		VWCE	HSPB1
HSPA2		VWDE	HSPA2
CBL		VWF	CBL
RNF5		WISP1	RNF5
RNF185		WISP2	RNF185
ARHGAP5		WISP3	ARHGAP5
ARHGAP32		ZP1	ARHGAP32
BCAR3		ZP2	BCAR3
RAPGEF1		ZP3	RAPGEF1
SOS1		ZP4	SOS1
TIAM1		ZPLD1	TIAM1
TRIO		COL10A1	TRIO
VAV1		COL11A1	VAV1
VAV2		COL11A2	VAV2
VAV3		COL12A1	VAV3
ARHGEF12		COL13A1	ARHGEF12
ARHGEF2		COL14A1	ARHGEF2
CYTH2		COL15A1	CYTH2
ARF1		COL16A1	ARF1
HRAS		COL17A1	HRAS
RAC1		COL18A1	RAC1
RHOA		COL19A1	RHOA
PLD1		COL1A1	PLD1
CAPN1		COL1A2	CAPN1
CAPN2		COL20A1	CAPN2
CASP8		COL21A1	CASP8
MMP14		COL22A1	MMP14
PIK3CA		COL23A1	PIK3CA
PIP5K1C		COL24A1	PIP5K1C
PTEN		COL25A1	PTEN
PABPC1		COL26A1	PABPC1
SSH1		COL27A1	SSH1
AKT1		COL28A1	AKT1
MAPK1		COL2A1	MAPK1
MAPK8		COL3A1	MAPK8
LIMK1		COL4A1	LIMK1
PRKACA		COL4A2	PRKACA
ROCK1		COL4A3	ROCK1
ILKAP		COL4A4	ILKAP
INSR		COL4A5	INSR
FYN		COL4A6	FYN
LYN		COL5A1	LYN
SYK		COL5A2	SYK
TESK1		COL5A3	TESK1
PTPN1		COL6A1	PTPN1
PTPRO		COL6A2	PTPRO
PTPRH		COL6A3	PTPRH
PTPN2		COL6A5	PTPN2
		COL6A6	ACTN4
		COL7A1	PDLIM5
		COL8A1	TGM2
		COL8A2	CNN2
		COL9A1	DDX18
		COL9A2	FHL3
		COL9A3	PDLIM7
		ACAN	PLS3
		ASPN	RSU1
		BCAN	ALYREF
		BGN	ANXA1
		CHAD	BRIX1
		CHADL	CALD1
		DCN	DDX27
		EPYC	DIMT1
		ESM1	DNAJB1
		FMOD	FAU
		HAPLN1	FEN1
		HAPLN2	FLNC
		HAPLN3	H1FX
		HAPLN4	HP1BP3
		HSPG2	IQGAP1
		IMPG1	LIMD1
		IMPG2	MRTO4
		KERA	P4HB
		LUM	PDLIM1
		NCAN	POLDIP3
		NYX	PPIB
		OGN	RPL23A
		OMD	SIPA1
		OPTC	SYNCRIP
		PODN	TNS3
		PODNL1	ABI3BP
		PRELP	ADIPOQ
		PRG2	AEBP1
		PRG3	AGRN
		PRG4	AMBN
		SPOCK1	AMELX
		SPOCK2	AMELY
		SPOCK3	BGLAP
		SRGN	BMPER
		VCAN	BSPH1
		ANXA1	CDCP2
		ANXA10	CILP
		ANXA11	CILP2
		ANXA13	COCH
		ANXA2	COLQ
		ANXA3	COMP
		ANXA4	CRELD1
		ANXA5	CRELD2
		ANXA6	CRIM1
		ANXA7	CRISPLD1
		ANXA8	CRISPLD2
		ANXA8L1	CTGF
		ANXA9	CTHRC1
		C1QA	CYR61
		C1QB	DDX26B
		C1QC	DMBT1
		C1QL1	DMP1
		C1QL2	DPT
		C1QL3	DSPP
		C1QL4	ECM1
		C1QTNF1	ECM2
		C1QTNF2	EDIL3
		C1QTNF3	EFEMP1
		C1QTNF4	EFEMP2
		C1QTNF5	EGFLAM
		C1QTNF6	ELN
		C1QTNF7	ELSPBP1
		C1QTNF8	EMID1
		C1QTNF9	EMILIN1
		CD209	EMILIN2
		CLC	EMILIN3
		CLEC10A	EYS
		CLEC11A	FBLN1
		CLEC12A	FBLN2
		CLEC12B	FBLN5
		CLEC14A	FBLN7
		CLEC17A	FBN1
		CLEC18A	FBN2
		CLEC18B	FBN3
		CLEC18C	FGA
		CLEC19A	FGB
		CLEC1A	FGG
		CLEC1B	FGL1
		CLEC2A	FGL2
		CLEC2B	FN1
		CLEC2D	FNDC1
		CLEC2L	FNDC7
		CLEC3A	FNDC8
		CLEC3B	FRAS1
		CLEC4A	GAS6
		CLEC4C	GLDN
		CLEC4D	HMCN1
		CLEC4E	HMCN2
		CLEC4F	IBSP
		CLEC4G	IGFALS
		CLEC4M	IGFBP1
		CLEC5A	IGFBP2
		CLEC6A	IGFBP3
		CLEC7A	IGFBP4
		CLEC9A	IGFBP5
		COLEC10	IGFBP6
		COLEC11	IGFBP7
		COLEC12	IGFBPL1
		CSPG4	IGSF10
		CSPG5	KAL1
		ELFN1	KCP
		ELFN2	LAMA1
		EMCN	LAMA2
		FCN1	LAMA3
		FCN2	LAMA4
		FCN3	LAMA5
		FREM1	LAMB1
		FREM2	LAMB2
		FREM3	LAMB3
		GPC1	LAMB4
		GPC2	LAMC1
		GPC3	LAMC2
		GPC4	LAMC3
		GPC5	LGI1
		GPC6	LGI2
		GREM1	LGI3
		GRIFIN	LGI4
		HPX	LRG1
		HSPC159	LTBP1
		ITLN1	LTBP2
		ITLN2	LTBP3
		LGALS1	LTBP4
		LGALS12	MATN1
		LGALS13	MATN2
		LGALS14	MATN3
		LGALS16	MATN4
		LGALS2	MEPE
		LGALS3	MFAP1
		LGALS4	MFAP2
		LGALS7	MFAP3
		LGALS8	MFAP4
		LGALS9	MFAP5
		LGALS9B	MFGE8
		LGALS9C	MGP
		LMAN1	MMRN1
		LMAN1L	MMRN2
		MBL2	MXRA5
		MUC1	NDNF
		MUC12	NELL1
		MUC13	NELL2
		MUC15	NID1
		MUC16	NID2
		MUC17	NOV
		MUC19	NPNT
		MUC2	NTN1
		MUC20	NTN3
		MUC21	NTN4
		MUC22	NTN5
		MUC3A	NTNG1
		MUC4	NTNG2
		MUC5AC	OIT3
		MUC5B	OTOG
		MUC6	OTOL1
		MUC7	PAPLN
		MUC8	PCOLCE
		MUCL1	PCOLCE2
		OVGP1	POMZP3
		PARM1	POSTN
		PLXDC1	PXDN
		PLXDC2	PXDNL
		PLXNA1	RELN
		PLXNA2	RSPO1
		PLXNA3	RSPO2
		PLXNA4	RSPO3
		PLXNB1	RSPO4
		PLXNB2	SBSPON
		PLXNB3	SLIT1
		PLXNC1	SLIT2
		PLXND1	SLIT3
		PROL1	SMOC1
		REG1A	SMOC2
		REG1B	SNED1
		REG3A	SPARC
		REG3G	SPARCL1
		REG4	SPON1
		SDC1	SPON2
		SDC2	SPP1
		SDC3	SRPX
		SDC4	SRPX2
		SEMA3A	SSPO
		SEMA3B	SVEP1
		SEMA3C	TECTA
		SEMA3D	TECTB
		SEMA3E	TGFBI
		SEMA3F	THBS1
		SEMA3G	THBS2
		SEMA4A	THBS3
		SEMA4B	THBS4
		SEMA4C	THSD4
		SEMA4D	TINAG
		SEMA4F	TINAGL1
		SEMA4G	TNC
		SEMA5A	TNFAIP6
		SEMA5B	TNN
		SEMA6A	TNR
		SEMA6B	TNXB
		SEMA6C	TSKU
		SEMA6D	TSPEAR
		SEMA7A	VIT
		SFTA2	VTN
		SFTA3	VWA1
		SFTPA1	VWA2
		SFTPA2	VWA3A
		SFTPB	VWA3B
		SFTPC	VWA5A
		SFTPD	VWA5B1
		A2M	VWA5B2
		A2ML1	VWA7
		ADAM10	VWA9
		ADAM11	VWCE
		ADAM12	VWDE
		ADAM15	VWF
		ADAM17	WISP1
		ADAM18	WISP2
		ADAM19	WISP3
		ADAM2	ZP1
		ADAM20	ZP2
		ADAM21	ZP3
		ADAM22	ZP4
		ADAM23	ZPLD1
		ADAM28	COL10A1
		ADAM29	COL11A1
		ADAM30	COL11A2
		ADAM32	COL12A1
		ADAM33	COL13A1
		ADAM7	COL14A1
		ADAM8	COL15A1
		ADAM9	COL16A1
		ADAMDEC1	COL17A1
		ADAMTS1	COL18A1
		ADAMTS10	COL19A1
		ADAMTS12	COL1A1
		ADAMTS13	COL1A2
		ADAMTS14	COL20A1
		ADAMTS15	COL21A1
		ADAMTS16	COL22A1
		ADAMTS17	COL23A1
		ADAMTS18	COL24A1
		ADAMTS19	COL25A1
		ADAMTS2	COL26A1
		ADAMTS20	COL27A1
		ADAMTS3	COL28A1
		ADAMTS4	COL2A1
		ADAMTS5	COL3A1
		ADAMTS6	COL4A1
		ADAMTS7	COL4A2
		ADAMTS8	COL4A3
		ADAMTS9	COL4A4
		ADAMTSL1	COL4A5
		ADAMTSL2	COL4A6
		ADAMTSL3	COL5A1
		ADAMTSL4	COL5A2
		ADAMTSL5	COL5A3
		AGT	COL6A1
		AMBP	COL6A2
		ASTL	COL6A3
		BMP1	COL6A5
		C17orf58	COL6A6
		CD109	COL7A1
		CELA1	COL8A1
		CELA2A	COL8A2
		CELA2B	COL9A1
		CELA3A	COL9A2
		CELA3B	COL9A3
		CPAMD8	ACAN
		CPN2	ASPN
		CST1	BCAN
		CST11	BGN
		CST2	CHAD
		CST3	CHADL
		CST4	DCN
		CST5	EPYC
		CST6	ESM1
		CST7	FMOD
		CST8	HAPLN1
		CST9	HAPLN2
		CST9L	HAPLN3
		CSTA	HAPLN4
		CSTB	HSPG2
		CSTL1	IMPG1
		CTSA	IMPG2
		CTSB	KERA
		CTSC	LUM
		CTSD	NCAN
		CTSE	NYX
		CTSF	OGN
		CTSG	OMD
		CTSH	OPTC
		CTSK	PODN
		CTSL	PODNL1
		CTSO	PRELP
		CTSS	PRG2
		CTSV	PRG3
		CTSW	PRG4
		CTSZ	SPOCK1
		EGLN1	SPOCK2
		EGLN2	SPOCK3
		EGLN3	SRGN
		ELANE	VCAN
		F10	ANXA10
		F12	ANXA11
		F13A1	ANXA13
		F13B	ANXA2
		F2	ANXA3
		F7	ANXA4
		F9	ANXA5
		FAM20A	ANXA6
		FAM20B	ANXA7
		FAM20C	ANXA8
		HABP2	ANXA8L1
		HMSD	ANXA9
		HPSE	C1QA
		HPSE2	C1QB
		HRG	C1QC
		HTRA1	C1QL1
		HTRA3	C1QL2
		HTRA4	C1QL3
		HYAL1	C1QL4
		HYAL2	C1QTNF1
		HYAL3	C1QTNF2
		HYAL4	C1QTNF3
		ITIH1	C1QTNF4
		ITIH2	C1QTNF5
		ITIH3	C1QTNF6
		ITIH4	C1QTNF7
		ITIH5	C1QTNF8
		ITIH6	C1QTNF9
		KAZALD1	CD209
		KNG1	CLC
		KY	CLEC10A
		LEPRE1	CLEC11A
		LEPREL1	CLEC12A
		LEPREL2	CLEC12B
		LOX	CLEC14A
		LOXL1	CLEC17A
		LOXL2	CLEC18A
		LOXL3	CLEC18B
		LOXL4	CLEC18C
		LPA	CLEC19A
		MASP1	CLEC1A
		MASP2	CLEC1B
		MEP1A	CLEC2A
		MEP1B	CLEC2B
		MMP1	CLEC2D
		MMP10	CLEC2L
		MMP11	CLEC3A
		MMP12	CLEC3B
		MMP13	CLEC4A
		MMP14	CLEC4C
		MMP15	CLEC4D
		MMP16	CLEC4E
		MMP17	CLEC4F
		MMP19	CLEC4G
		MMP2	CLEC4M
		MMP20	CLEC5A
		MMP21	CLEC6A
		MMP23B	CLEC7A
		MMP24	CLEC9A
		MMP25	COLEC10
		MMP26	COLEC11
		MMP27	COLEC12
		MMP28	CSPG4
		MMP3	CSPG5
		MMP7	ELFN1
		MMP8	ELFN2
		MMP9	EMCN
		NGLY1	FCN1
		OGFOD1	FCN2
		OGFOD2	FCN3
		P4HA1	FREM1
		P4HA2	FREM2
		P4HA3	FREM3
		P4HTM	GPC1
		PAMR1	GPC2
		PAPPA	GPC3
		PAPPA2	GPC4
		PCSK5	GPC5
		PCSK6	GPC6
		PI3	GREM1
		PLAT	GRIFIN
		PLAU	HPX
		PLG	HSPC159
		PLOD1	ITLN1
		PLOD2	ITLN2
		PLOD3	LGALS1
		PRSS1	LGALS12
		PRSS12	LGALS13
		PRSS2	LGALS14
		PRSS3	LGALS16
		PZP	LGALS2
		SERPINA1	LGALS3
		SERPINA10	LGALS4
		SERPINA11	LGALS7
		SERPINA12	LGALS8
		SERPINA2	LGALS9
		SERPINA3	LGALS9B
		SERPINA4	LGALS9C
		SERPINA5	LMAN1
		SERPINA6	LMAN1L
		SERPINA7	MBL2
		SERPINA9	MUC1
		SERPINB1	MUC12
		SERPINB10	MUC13
		SERPINB11	MUC15
		SERPINB12	MUC16
		SERPINB13	MUC17
		SERPINB2	MUC19
		SERPINB3	MUC2
		SERPINB4	MUC20
		SERPINB5	MUC21
		SERPINB6	MUC22
		SERPINB7	MUC3A
		SERPINB8	MUC4
		SERPINB9	MUC5AC
		SERPINC1	MUC5B
		SERPIND1	MUC6
		SERPINE1	MUC7
		SERPINE2	MUC8
		SERPINE3	MUCL1
		SERPINF1	OVGP1
		SERPINF2	PARM1
		SERPING1	PLXDC1
		SERPINH1	PLXDC2
		SERPINI1	PLXNA1
		SERPINI2	PLXNA2
		SLPI	PLXNA3
		SPAM1	PLXNA4
		ST14	PLXNB1
		SULF1	PLXNB2
		SULF2	PLXNB3
		TGM1	PLXNC1
		TGM2	PLXND1
		TGM3	PROL1
		TGM4	REG1A
		TGM5	REG1B
		TGM6	REG3A
		TGM7	REG3G
		TIMP1	REG4
		TIMP2	SDC1
		TIMP3	SDC2
		TIMP4	SDC3
		TLL1	SEMA3A
		TLL2	SEMA3B
		TMPRSS15	SEMA3C
		AMH	SEMA3D
		ANGPT1	SEMA3E
		ANGPT2	SEMA3F
		ANGPT4	SEMA3G
		ANGPTL1	SEMA4A
		ANGPTL2	SEMA4B
		ANGPTL3	SEMA4C
		ANGPTL4	SEMA4D
		ANGPTL5	SEMA4F
		ANGPTL6	SEMA4G
		ANGPTL7	SEMA5A
		AREG	SEMA5B
		ARTN	SEMA6A
		BDNF	SEMA6B
		BMP10	SEMA6C
		BMP15	SEMA6D
		BMP2	SEMA7A
		BMP3	SFTA2
		BMP4	SFTA3
		BMP5	SFTPA1
		BMP6	SFTPA2
		BMP7	SFTPB
		BMP8A	SFTPC
		BMP8B	SFTPD
		BRINP2	A2M
		BRINP3	A2ML1
		BTC	ADAM10
		C1QTNF9B	ADAM11
		CBLN1	ADAM15
		CBLN2	ADAM17
		CBLN3	ADAM18
		CBLN4	ADAM19
		CCBE1	ADAM2
		CCL1	ADAM20
		CCL11	ADAM21
		CCL13	ADAM22
		CCL14	ADAM23
		CCL15	ADAM28
		CCL16	ADAM29
		CCL17	ADAM30
		CCL18	ADAM32
		CCL19	ADAM33
		CCL2	ADAM7
		CCL20	ADAM8
		CCL21	ADAM9
		CCL22	ADAMDEC1
		CCL23	ADAMTS1
		CCL24	ADAMTS10
		CCL25	ADAMTS12
		CCL26	ADAMTS13
		CCL27	ADAMTS14
		CCL28	ADAMTS15
		CCL3	ADAMTS16
		CCL3L3	ADAMTS17
		CCL4	ADAMTS18
		CCL4L1	ADAMTS19
		CCL4L2	ADAMTS2
		CCL5	ADAMTS20
		CCL7	ADAMTS3
		CCL8	ADAMTS4
		CFC1	ADAMTS5
		CFC1B	ADAMTS6
		CHRD	ADAMTS7
		CHRDL1	ADAMTS8
		CHRDL2	ADAMTS9
		CLCF1	ADAMTSL1
		CNTF	ADAMTSL2
		CRHBP	ADAMTSL3
		CRLF1	ADAMTSL4
		CRLF3	ADAMTSL5
		CRNN	AGT
		CSF1	AMBP
		CSF2	ASTL
		CSF3	BMP1
		CSH1	C17orf58
		CSH2	CD109
		CSHL1	CELA1
		CTF1	CELA2A
		CX3CL1	CELA2B
		CXCL1	CELA3A
		CXCL10	CELA3B
		CXCL11	CPAMD8
		CXCL12	CPN2
		CXCL13	CST1
		CXCL14	CST11
		CXCL2	CST2
		CXCL3	CST3
		CXCL5	CST4
		CXCL6	CST5
		CXCL8	CST6
		CXCL9	CST7
		DHH	CST8
		EBI3	CST9
		EDA	CST9L
		EGF	CSTA
		EGFL6	CSTB
		EGFL7	CSTL1
		EGFL8	CTSA
		EPGN	CTSB
		EPO	CTSC
		EREG	CTSD
		FASLG	CTSE
		FGF1	CTSF
		FGF10	CTSG
		FGF11	CTSH
		FGF12	CTSK
		FGF13	CTSL
		FGF14	CTSO
		FGF16	CTSS
		FGF17	CTSV
		FGF18	CTSW
		FGF19	CTSZ
		FGF2	EGLN1
		FGF20	EGLN2
		FGF21	EGLN3
		FGF22	ELANE
		FGF23	F10
		FGF3	F12
		FGF4	F13A1
		FGF5	F13B
		FGF6	F2
		FGF7	F7
		FGF8	F9
		FGF9	FAM20A
		FGFBP1	FAM20B
		FGFBP2	FAM20C
		FGFBP3	HABP2
		FIGF	HMSD
		FLG	HPSE
		FLG2	HPSE2
		FLT3LG	HRG
		FRZB	HTRA1
		FST	HTRA3
		FSTL1	HTRA4
		FSTL3	HYAL1
		GDF1	HYAL2
		GDF10	HYAL3
		GDF11	HYAL4
		GDF15	ITIH1
		GDF2	ITIH2
		GDF3	ITIH3
		GDF5	ITIH4
		GDF6	ITIH5
		GDF7	ITIH6
		GDF9	KAZALD1
		GDNF	KNG1
		GH1	KY
		GH2	LEPRE1
		HBEGF	LEPREL1
		HCFC1	LEPREL2
		HCFC2	LOX
		HGF	LOXL1
		HGFAC	LOXL2
		HHIP	LOXL3
		HRNR	LOXL4
		IFNA1	LPA
		IFNA10	MASP1
		IFNA13	MASP2
		IFNA14	MEP1A
		IFNA16	MEP1B
		IFNA17	MMP1
		IFNA2	MMP10
		IFNA21	MMP11
		IFNA4	MMP12
		IFNA5	MMP13
		IFNA6	MMP15
		IFNA7	MMP16
		IFNA8	MMP17
		IFNB1	MMP19
		IFNE	MMP2
		IFNG	MMP20
		IFNK	MMP21
		IFNW1	MMP23B
		IGF1	MMP24
		IGF2	MMP25
		IHH	MMP26
		IL10	MMP27
		IL11	MMP28
		IL12A	MMP3
		IL12B	MMP7
		IL13	MMP8
		IL15	MMP9
		IL16	NGLY1
		IL17A	OGFOD1
		IL17B	OGFOD2
		IL17C	P4HA1
		IL17D	P4HA2
		IL17F	P4HA3
		IL18	P4HTM
		IL19	PAMR1
		IL1A	PAPPA
		IL1B	PAPPA2
		IL1F10	PCSK5
		IL1F5	PCSK6
		IL1F6	PI3
		IL1F7	PLAT
		IL1F8	PLAU
		IL1F9	PLG
		IL1RN	PLOD1
		IL2	PLOD2
		IL20	PLOD3
		IL22	PRSS1
		IL23A	PRSS12
		IL24	PRSS2
		IL25	PRSS3
		IL26	PZP
		IL3	SERPINA1
		IL34	SERPINA10
		IL4	SERPINA11
		IL5	SERPINA12
		IL6	SERPINA2
		IL7	SERPINA3
		IL9	SERPINA4
		INHA	SERPINA5
		INHBA	SERPINA6
		INHBB	SERPINA7
		INHBC	SERPINA9
		INHBE	SERPINB1
		INS	SERPINB10
		INS-IGF2	SERPINB11
		INSL3	SERPINB12
		INSL5	SERPINB13
		INSL6	SERPINB2
		ISM1	SERPINB3
		ISM2	SERPINB4
		KITLG	SERPINB5
		LEFTY1	SERPINB6
		LEFTY2	SERPINB7
		LEP	SERPINB8
		LIF	SERPINB9
		LTA	SERPINC1
		LTB	SERPIND1
		MDK	SERPINE1
		MEGF10	SERPINE2
		MEGF11	SERPINE3
		MEGF6	SERPINF1
		MEGF8	SERPINF2
		MEGF9	SERPING1
		MST1	SERPINH1
		MST1L	SERPINI1
		MSTN	SERPINI2
		NGF	SLPI
		NODAL	SPAM1
		NRG1	ST14
		NRG2	SULF1
		NRG3	SULF2
		NRG4	TGM1
		NRTN	TGM3
		NTF3	TGM4
		NTF4	TGM5
		OSM	TGM6
		PDGFA	TGM7
		PDGFB	TIMP1
		PDGFC	TIMP2
		PDGFD	TIMP3
		PF4	TIMP4
		PF4V1	TLL1
		PGF	TLL2
		PIK3IP1	TMPRSS15
		PPBP	AMH
		PRL	ANGPT1
		PSPN	ANGPT2
		PTN	ANGPT4
		RPTN	ANGPTL1
		S100A1	ANGPTL2
		S100A10	ANGPTL3
		S100A11	ANGPTL4
		S100A12	ANGPTL5
		S100A13	ANGPTL6
		S100A14	ANGPTL7
		S100A16	AREG
		S100A2	ARTN
		S100A3	BDNF
		S100A4	BMP10
		S100A5	BMP15
		S100A6	BMP2
		S100A7	BMP3
		S100A7A	BMP4
		S100A7L2	BMP5
		S100A8	BMP6
		S100A9	BMP7
		S100B	BMP8A
		S100G	BMP8B
		S100P	BRINP2
		S100Z	BRINP3
		SCUBE1	BTC
		SCUBE2	C1QTNF9B
		SCUBE3	CBLN1
		SFRP1	CBLN2
		SFRP2	CBLN3
		SFRP4	CBLN4
		SFRP5	CCBE1
		SHH	CCL1
		TCHH	CCL11
		TCHHL1	CCL13
		TDGF1	CCL14
		TGFA	CCL15
		TGFB1	CCL16
		TGFB2	CCL17
		TGFB3	CCL18
		THPO	CCL19
		TNF	CCL2
		TNFSF10	CCL20
		TNFSF11	CCL21
		TNFSF12	CCL22
		TNFSF13	CCL23
		TNFSF13B	CCL24
		TNFSF14	CCL25
		TNFSF15	CCL26
		TNFSF18	CCL27
		TNFSF4	CCL28
		TNFSF8	CCL3
		TNFSF9	CCL3L3
		TPO	CCL4
		VEGFA	CCL4L1
		VEGFB	CCL4L2
		VEGFC	CCL5
		VWC2	CCL7
		VWC2L	CCL8
		WFIKKN1	CFC1
		WFIKKN2	CFC1B
		WIF1	CHRD
		WNT1	CHRDL1
		WNT10A	CHRDL2
		WNT10B	CLCF1
		WNT11	CNTF
		WNT16	CRHBP
		WNT2	CRLF1
		WNT2B	CRLF3
		WNT3	CRNN
		WNT3A	CSF1
		WNT4	CSF2
		WNT5A	CSF3
		WNT5B	CSH1
		WNT6	CSH2
		WNT7A	CSHL1
		WNT7B	CTF1
		WNT8A	CX3CL1
		WNT8B	CXCL1
		WNT9A	CXCL10
		WNT9B	CXCL11
		XCL1	CXCL12
		XCL2	CXCL13
		ZFP91	CXCL14
			CXCL2
			CXCL3
			CXCL5
			CXCL6
			CXCL8
			CXCL9
			DHH
			EBI3
			EDA
			EGF
			EGFL6
			EGFL7
			EGFL8
			EPGN
			EPO
			EREG
			FASLG
			FGF1
			FGF10
			FGF11
			FGF12
			FGF13
			FGF14
			FGF16
			FGF17
			FGF18
			FGF19
			FGF2
			FGF20
			FGF21
			FGF22
			FGF23
			FGF3
			FGF4
			FGF5
			FGF6
			FGF7
			FGF8
			FGF9
			FGFBP1
			FGFBP2
			FGFBP3
			FIGF
			FLG
			FLG2
			FLT3LG
			FRZB
			FST
			FSTL1
			FSTL3
			GDF1
			GDF10
			GDF11
			GDF15
			GDF2
			GDF3
			GDF5
			GDF6
			GDF7
			GDF9
			GDNF
			GH1
			GH2
			HBEGF
			HCFC1
			HCFC2
			HGF
			HGFAC
			HHIP
			HRNR
			IFNA1
			IFNA10
			IFNA13
			IFNA14
			IFNA16
			IFNA17
			IFNA2
			IFNA21
			IFNA4
			IFNA5
			IFNA6
			IFNA7
			IFNA8
			IFNB1
			IFNE
			IFNG
			IFNK
			IFNW1
			IGF1
			IGF2
			IHH
			IL10
			IL11
			IL12A
			IL12B
			IL13
			IL15
			IL16
			IL17A
			IL17B
			IL17C
			IL17D
			IL17F
			IL18
			IL19
			IL1A
			IL1B
			IL1F10
			IL1F5
			IL1F6
			IL1F7
			IL1F8
			IL1F9
			IL1RN
			IL2
			IL20
			IL22
			IL23A
			IL24
			IL25
			IL26
			IL3
			IL34
			IL4
			IL5
			IL6
			IL7
			IL9
			INHA
			INHBA
			INHBB
			INHBC
			INHBE
			INS
			INS-IGF2
			INSL3
			INSL5
			INSL6
			ISM1
			ISM2
			KITLG
			LEFTY1
			LEFTY2
			LEP
			LIF
			LTA
			LTB
			MDK
			MEGF10
			MEGF11
			MEGF6
			MEGF8
			MEGF9
			MST1
			MST1L
			MSTN
			NGF
			NODAL
			NRG1
			NRG2
			NRG3
			NRG4
			NRTN
			NTF3
			NTF4
			OSM
			PDGFA
			PDGFB
			PDGFC
			PDGFD
			PF4
			PF4V1
			PGF
			PIK3IP1
			PPBP
			PRL
			PSPN
			PTN
			RPTN
			S100A1
			S100A10
			S100A11
			S100A12
			S100A13
			S100A14
			S100A16
			S100A2
			S100A3
			S100A4
			S100A5
			S100A6
			S100A7
			S100A7A
			S100A7L2
			S100A8
			S100A9
			S100B
			S100G
			S100P
			S100Z
			SCUBE1
			SCUBE2
			SCUBE3
			SFRP1
			SFRP2
			SFRP4
			SFRP5
			SHH
			TCHH
			TCHHL1
			TDGF1
			TGFA
			TGFB1
			TGFB2
			TGFB3
			THPO
			TNF
			TNFSF10
			TNFSF11
			TNFSF12
			TNFSF13
			TNFSF13B
			TNFSF14
			TNFSF15
			TNFSF18
			TNFSF4
			TNFSF8
			TNFSF9
			TPO
			VEGFA
			VEGFB
			VEGFC
			VWC2
			VWC2L
			WFIKKN1
			WFIKKN2
			WIF1
			WNT1
			WNT10A
			WNT10B
			WNT11
			WNT16
			WNT2
			WNT2B
			WNT3
			WNT3A
			WNT4
			WNT5A
			WNT5B
			WNT6
			WNT7A
			WNT7B
			WNT8A
			WNT8B
			WNT9A
			WNT9B
			XCL1
			XCL2
			ZFP91
